# Supplementary material for: Reference genes for accurate gene expression analyses across different tissues, developmental stages and genotypes in rice for drought tolerance
Source: Rice (N Y). 2016 Jul 18;9:32. doi: 10.1186/s12284-016-0104-7 (PMC4949181; doi:10.1186/s12284-016-0104-7)
Supplement: Additional file 2: Table S1. — List of publicly available microarray data experiments and their samples used for this study. (XLSX 24 kb) [file 12284_2016_104_MOESM2_ESM.xlsx]

## Sheet: Sheet1
	Table S1. List of publicly available microarray data experiments and their samples used for this study.
	Platform	Dataset in the study	GEO dataset	Dataset title	Sample ID	Sample title	Source name	Tissue	Genotype	Age	Stress conditon
	GPL2025	A	GSE41647	Transcriptome profiling for drought tolerant and susceptible cultivars of indica rice	GSM1020924	Control Dagad deshi 7-day-old seedling, Biological replicate 1	7-day-old seedling	seedling	indica Dagad deshi	7-day-old	control
					GSM1020925	Control Dagad deshi 7-day-old seedling, Biological replicate 2	7-day-old seedling	seedling	indica Dagad deshi	7-day-old	control
					GSM1020926	Control Dagad deshi 7-day old-seedling, Biological replicate 3	7-day-old seedling	seedling	indica Dagad deshi	7-day-old	control
					GSM1020927	Control IR20 7-day-old seedling, Biological replicate 1	7-day-old seedling	seedling	indica IR20	7-day-old	control
					GSM1020928	Control IR20 7-day-old seedling, Biological replicate 2	7-day-old seedling	seedling	indica IR20	7-day-old	control
					GSM1020929	Control IR20 7-day-old seedling, Biological replicate 3	7-day-old seedling	seedling	indica IR20	7-day-old	control
					GSM1020930	3 h stress Dagad deshi 7-day-old seedling, Biological replicate	7-day-old seedling	seedling	indica Dagad deshi	7-day-old	drought
					GSM1020931	3 h stress Dagad deshi 7-day-old seedling, Biological replicate	7-day-old seedling	seedling	indica Dagad deshi	7-day-old	drought
					GSM1020932	3 h stress Dagad deshi 7-day-old seedling, Biological replicate	7-day-old seedling	seedling	indica Dagad deshi	7-day-old	drought
					GSM1020933	3 h stress IR20 7-day-old seedling, Biological replicate 1	7-day-old seedling	seedling	indica IR20	7-day-old	drought
					GSM1020934	3 h stress IR20 7-day-old seedling, Biological replicate 2	7-day-old seedling	seedling	indica IR20	7-day-old	drought
					GSM1020935	3 h stress IR20 7-day-old seedling, Biological replicate 3	7-day-old seedling	seedling	indica IR20	7-day-old	drought
					GSM1020936	6 h stress Dagad deshi 7-day-old seedling, Biological replicate	7-day-old seedling	seedling	indica Dagad deshi	7-day-old	drought
					GSM1020937	6 h stress Dagad deshi 7-day-old seedling, Biological replicate	7-day-old seedling	seedling	indica Dagad deshi	7-day-old	drought
					GSM1020938	6 h stress Dagad deshi 7-day-old seedling, Biological replicate	7-day-old seedling	seedling	indica Dagad deshi	7-day-old	drought
					GSM1020939	6 h stress IR20 7-day-old seedling, Biological replicate 1	7-day-old seedling	seedling	indica IR20	7-day-old	drought
					GSM1020940	6 h stress IR20 7-day-old seedling, Biological replicate 2	7-day-old seedling	seedling	indica IR20	7-day-old	drought
					GSM1020941	6 h stress IR20 7-day-old seedling, Biological replicate 3	7-day-old seedling	seedling	indica IR20	7-day-old	drought
			GSE6901	Expression data for stress treatment in rice seedlings	GSM159259	7-day-old Seedling, biological rep 1	7-day-old light-grown rice seedlings	seedling	indica IR64	7-day-old	control
					GSM159260	7-day-old Seedling, biological rep 2	7-day-old light-grown rice seedlings	seedling	indica IR64	7-day-old	control
					GSM159261	7-day-old Seedling, biological rep 3	7-day-old light-grown rice seedlings	seedling	indica IR64	7-day-old	control
					GSM159262	Drought stress, biological rep 1	7-day-old light-grown rice seedlings	seedling	indica IR64	7-day-old	drought
					GSM159263	Drought stress, biological rep 2	7-day-old light-grown rice seedlings	seedling	indica IR64	7-day-old	drought
					GSM159264	Drought stress, biological rep 3	7-day-old light-grown rice seedlings	seedling	indica IR64	7-day-old	drought
			GSE64576	Gene expression data of OsGRAS23 overexpression transgenic rice plants under normal and drought stress conditions	GSM1574612	normal wild type, bological rep1	wild-type rice leaves,normal conditions, replicate 1	leaf	japonica Zhonghua11	21-day-old	control
					GSM1574613	normal wild type, bological rep2	wild-type rice leaves,normal conditions, replicate 2	leaf	japonica Zhonghua11	21-day-old	control
					GSM1574614	normal overexression, biological rep1	OsGRAS23 overexpression rice leaves,normal conditions, replicate 1	leaf	japonica Zhonghua11	21-day-old	control
					GSM1574615	normal overexpression, biological rep2	OsGRAS23 overexpression rice leaves,normal conditions, replicate 2	leaf	japonica Zhonghua11	21-day-old	control
					GSM1574616	drought wild type, bological rep1	wild-type rice leaves,drought stress conditions, replicate1	leaf	japonica Zhonghua11	21-day-old	drought
					GSM1574617	drought wild type, bological rep2	wild-type rice leaves,drought stress conditions, replicate2	leaf	japonica Zhonghua11	21-day-old	drought
					GSM1574618	drought overexression, biological rep1	OsGRAS23 overexpression rice leaves,drought stress conditions, replicate 1	leaf	japonica Zhonghua11	21-day-old	drought
					GSM1574619	drought overexression, biological rep2	OsGRAS23 overexpression rice leaves,drought stress conditions, replicate 2	leaf	japonica Zhonghua11	21-day-old	drought
			GSE62308	Expression data from ABA up-regulated rice under drought stress	GSM1525099	Rice ZH11-wild type-0 h	Rice leaf, 0h	leaf	japonica Zhonghua 11	four-leaf-stage seedlings	control
					GSM1525100	Rice ZH11-wild type-PEG-2h	Rice leaf, PEG, 2h	leaf	japonica Zhonghua11	four-leaf-stage seedlings	drought
					GSM1525101	Rice ZH11-ABA8ox3 RNAi-0 h	Rice leaf, ABA8ox3 RNAi-0 h	leaf	japonica Zhonghua11	four-leaf-stage seedlings	control
					GSM1525102	Rice ZH11-ABA8ox3 RNAi-PEG-2h	Rice leaf, ABA8ox3 RNAi-PEG-2h	leaf	japonica Zhonghua11	four-leaf-stage seedlings	drought
			GSE21651	Differential expression for salt and drought stress	GSM540080	Sens-drought-control-A	Sens-drought-control-A	leaf	-	2 weeks	control
					GSM540081	Sens-drought-control-B	Sens-drought-control-B	leaf	-	2 weeks	control
					GSM540082	Sens-drought str-A	Sens-drought str-A	leaf	-	2 weeks	drought
					GSM540083	Sens-drought str-B	Sens-drought str-B	leaf	-	2 weeks	drought
					GSM540084	Tolerant-drought-control-A	Tolerant-drought-control-A	leaf	-	2 weeks	control
					GSM540085	Tolerant-drought-control-B	Tolerant-drought-control-B	leaf	-	2 weeks	control
					GSM540086	Tolerant-drought strA	Tolerant-drought strA	leaf	-	2 weeks	drought
					GSM540087	Tolerant-drought str-B	Tolerant-drought str-B	leaf	-	2 weeks	drought
			GSE26280	Genome-wide temporal-spatial gene expression profiling of drought responsiveness in rice	GSM645322	normal leaves at tillering stage, biological rep1	Oryza DK151, leaf	leaf	indica DK151	tillering stage	control
					GSM645323	normal leaves at tillering stage, biological rep2	Oryza DK151, leaf	leaf	indica DK151	tillering stage	control
					GSM645324	normal leaves at tillering stage, biological rep3	Oryza DK151, leaf	leaf	indica DK151	tillering stage	control
					GSM645325	Drought treated leaves at tillering stage, biological rep1	Oryza DK151, leaf	leaf	indica DK151	tillering stage	drought
					GSM645326	Drought treated leaves at tillering stage, biological rep2	Oryza DK151, leaf	leaf	indica DK151	tillering stage	drought
					GSM645327	Drought treated leaves at tillering stage, biological rep3	Oryza DK151, leaf	leaf	indica DK151	tillering stage	drought
					GSM645328	normal roots at tillering stage, biological rep1	Oryza DK151, root	root	indica DK151	tillering stage	control
					GSM645329	normal roots at tillering stage, biological rep2	Oryza DK151, root	root	indica DK151	tillering stage	control
					GSM645330	normal roots at tillering stage, biological rep3	Oryza DK151, root	root	indica DK151	tillering stage	control
					GSM645331	Drought treated roots at tillering stage, biological rep1	Oryza DK151, root	root	indica DK151	tillering stage	drought
					GSM645332	Drought treated roots at tillering stage, biological rep2	Oryza DK151, root	root	indica DK151	tillering stage	drought
					GSM645333	Drought treated roots at tillering stage, biological rep3	Oryza DK151, root	root	indica DK151	tillering stage	drought
					GSM645334	normal leaves at panicle elongation stage, biological rep1	Oryza DK151, leaf	leaf	indica DK151	panicle elongation stage	control
					GSM645335	normal leaves at panicle elongation stage, biological rep2	Oryza DK151, leaf	leaf	indica DK151	panicle elongation stage	control
					GSM645336	normal leaves at panicle elongation stage, biological rep3	Oryza DK151, leaf	leaf	indica DK151	panicle elongation stage	control
					GSM645337	Drought treated leaves at panicle elongation stage, biological rep1	Oryza DK151, leaf	leaf	indica DK151	panicle elongation stage	drought
					GSM645338	Drought treated leaves at panicle elongation stage, biological rep2	Oryza DK151, leaf	leaf	indica DK151	panicle elongation stage	drought
					GSM645339	Drought treated leaves at panicle elongation stage, biological rep3	Oryza DK151, leaf	leaf	indica DK151	panicle elongation stage	drought
					GSM645340	normal roots at panicle elongation stage, biological rep1	Oryza DK151, root	root	indica DK151	panicle elongation stage	control
					GSM645341	normal roots at panicle elongation stage, biological rep2	Oryza DK151, root	root	indica DK151	panicle elongation stage	control
					GSM645342	normal roots at panicle elongation stage, biological rep3	Oryza DK151, root	root	indica DK151	panicle elongation stage	control
					GSM645343	Drought treated roots at panicle elongation stage, biological rep1	Oryza DK151, root	root	indica DK151	panicle elongation stage	drought
					GSM645344	Drought treated roots at panicle elongation stage, biological rep2	Oryza DK151, root	root	indica DK151	panicle elongation stage	drought
					GSM645345	Drought treated roots at panicle elongation stage, biological rep3	Oryza DK151, root	root	indica DK151	panicle elongation stage	drought
					GSM645346	normal leaves at booting stage, biological rep1	Oryza DK151, leaf	leaf	indica DK151	booting stage	control
					GSM645347	normal leaves at booting stage, biological rep2	Oryza DK151, leaf	leaf	indica DK151	booting stage	control
					GSM645348	normal leaves at booting stage, biological rep3	Oryza DK151, leaf	leaf	indica DK151	booting stage	control
					GSM645349	Drought treated leaves at booting stage, biological rep1	Oryza DK151, leaf	leaf	indica DK151	booting stage	drought
					GSM645350	Drought treated leaves at booting stage, biological rep2	Oryza DK151, leaf	leaf	indica DK151	booting stage	drought
					GSM645351	Drought treated leaves at booting stage, biological rep3	Oryza DK151, leaf	leaf	indica DK151	booting stage	drought
					GSM645352	normal young panicle at booting stage, biological rep1	Oryza DK151, panicle	panicle	indica DK151	booting stage	control
					GSM645353	normal young panicle at booting stage, biological rep2	Oryza DK151, panicle	panicle	indica DK151	booting stage	control
					GSM645354	normal young panicle at booting stage, biological rep3	Oryza DK151, panicle	panicle	indica DK151	booting stage	control
					GSM645355	Drought treated young panicle at booting stage, biological rep1	Oryza DK151, panicle	panicle	indica DK151	booting stage	drought
					GSM645356	Drought treated young panicle at booting stage, biological rep2	Oryza DK151, panicle	panicle	indica DK151	booting stage	drought
					GSM645357	Drought treated young panicle at booting stage, biological rep3	Oryza DK151, panicle	panicle	indica DK151	booting stage	drought
			GSE24048	Expression data from field droughted rice plants	GSM591761	Control Azucena leaf biologial rep 1	Rice leaf from control plant grown in a field	leaf	japonica Azucena	83 days	control
					GSM591762	Control Azucena leaf biologial rep 2	Rice leaf from control plant grown in a field	leaf	japonica Azucena	83 days	control
					GSM591763	Control Azucena leaf biologial rep 3	Rice leaf from control plant grown in a field	leaf	japonica Azucena	83 days	control
					GSM591764	Control Bala leaf biologial rep 1	Rice leaf from control plant grown in a field	leaf	indica Bala	83 days	control
					GSM591765	Control Bala leaf biologial rep 2	Rice leaf from control plant grown in a field	leaf	indica Bala	83 days	control
					GSM591766	Control Bala leaf biologial rep 3	Rice leaf from control plant grown in a field	leaf	indica Bala	83 days	control
					GSM591767	Droughted Azucena leaf biologial rep 1	Rice leaf from plant droughted for 24 days grown in a field	leaf	japonica Azucena	83 days	drought
					GSM591768	Droughted Azucena leaf biologial rep 2	Rice leaf from plant droughted for 24 days grown in a field	leaf	japonica Azucena	83 days	drought
					GSM591769	Droughted Azucena leaf biologial rep 3	Rice leaf from plant droughted for 24 days grown in a field	leaf	japonica Azucena	83 days	drought
					GSM591770	Droughted Bala leaf biologial rep 1	Rice leaf from plant droughted for 24 days grown in a field	leaf	indica Bala	83 days	drought
					GSM591771	Droughted Bala leaf biologial rep 2	Rice leaf from plant droughted for 24 days grown in a field	leaf	indica Bala	83 days	drought
					GSM591772	Droughted Bala leaf biologial rep 3	Rice leaf from plant droughted for 24 days grown in a field	leaf	indica Bala	83 days	drought
	GPL7252	B	GSE30464	Response to drought stress at reproductive stage	GSM755170	IR64 shoot treated with 0.2FTSW rep1	IR_leaf02_1	shoot	IR64	10 days before flowering	control (1.0FTSW)/drought (0.2FTSW)
					GSM755171	IR64 shoot treated with 0.2FTSW rep2	IR_leaf02_2	shoot	IR64	10 days before flowering	control (1.0FTSW)/drought (0.2FTSW)
					GSM755172	IR64 shoot treated with 0.2FTSW rep3	IR_leaf02_3	shoot	IR64	10 days before flowering	control (1.0FTSW)/drought (0.2FTSW)
					GSM755173	IR64 shoot treated with 0.5FTSW rep1	IR_leaf05_1	shoot	IR64	10 days before flowering	control (1.0FTSW)/drought (0.5FTSW)
					GSM755174	IR64 shoot treated with 0.5FTSW rep2	IR_leaf05_2	shoot	IR64	10 days before flowering	control (1.0FTSW)/drought (0.5FTSW)
					GSM755175	IR64 shoot treated with 0.5FTSW rep3	IR_leaf05_3	shoot	IR64	10 days before flowering	control (1.0FTSW)/drought (0.5FTSW)
					GSM755176	IR77298-14-1-2-B-10 shoot treated with 0.2FTSW rep1	10_leaf02_1	shoot	IR77298-14-1-2-B-10	10 days before flowering	control (1.0FTSW)/drought (0.2FTSW)
					GSM755177	IR77298-14-1-2-B-10 shoot treated with 0.2FTSW rep2	10_leaf02_2	shoot	IR77298-14-1-2-B-10	10 days before flowering	control (1.0FTSW)/drought (0.2FTSW)
					GSM755178	IR77298-14-1-2-B-10 shoot treated with 0.2FTSW rep3	10_leaf02_3	shoot	IR77298-14-1-2-B-10	10 days before flowering	control (1.0FTSW)/drought (0.2FTSW)
					GSM755179	IR77298-14-1-2-B-10 shoot treated with 0.5FTSW rep1	10_leaf05_1	shoot	IR77298-14-1-2-B-10	10 days before flowering	control (1.0FTSW)/drought (0.5FTSW)
					GSM755180	IR77298-14-1-2-B-10 shoot treated with 0.5FTSW rep2	10_leaf05_2	shoot	IR77298-14-1-2-B-10	10 days before flowering	control (1.0FTSW)/drought (0.5FTSW)
					GSM755181	IR77298-14-1-2-B-10 shoot treated with 0.5FTSW rep3	10_leaf05_3	shoot	IR77298-14-1-2-B-10	10 days before flowering	control (1.0FTSW)/drought (0.5FTSW)
					GSM755182	IR77298-14-1-2-B-13 shoot treated with 0.2FTSW rep1	13_leaf02_1	shoot	IR77298-14-1-2-B-13	10 days before flowering	control (1.0FTSW)/drought (0.2FTSW)
					GSM755183	IR77298-14-1-2-B-13 shoot treated with 0.2FTSW rep2	13_leaf02_2	shoot	IR77298-14-1-2-B-13	10 days before flowering	control (1.0FTSW)/drought (0.2FTSW)
					GSM755184	IR77298-14-1-2-B-13 shoot treated with 0.2FTSW rep3	13_leaf02_3	shoot	IR77298-14-1-2-B-13	10 days before flowering	control (1.0FTSW)/drought (0.2FTSW)
					GSM755185	IR77298-14-1-2-B-13 shoot treated with 0.5FTSW rep1	13_leaf05_1	shoot	IR77298-14-1-2-B-13	10 days before flowering	control (1.0FTSW)/drought (0.5FTSW)
					GSM755186	IR77298-14-1-2-B-13 shoot treated with 0.5FTSW rep2	13_leaf05_2	shoot	IR77298-14-1-2-B-13	10 days before flowering	control (1.0FTSW)/drought (0.5FTSW)
					GSM755187	IR77298-14-1-2-B-13 shoot treated with 0.5FTSW rep3	13_leaf05_3	shoot	IR77298-14-1-2-B-13	10 days before flowering	control (1.0FTSW)/drought (0.5FTSW)
					GSM755188	IR77298-5-6-B-18 shoot treated with 0.2FTSW rep1	18_leaf02_1	shoot	IR77298-5-6-B-18	10 days before flowering	control (1.0FTSW)/drought (0.2FTSW)
					GSM755189	IR77298-5-6-B-18 shoot treated with 0.2FTSW rep2	18_leaf02_2	shoot	IR77298-5-6-B-18	10 days before flowering	control (1.0FTSW)/drought (0.2FTSW)
					GSM755190	IR77298-5-6-B-18 shoot treated with 0.2FTSW rep3	18_leaf02_3	shoot	IR77298-5-6-B-18	10 days before flowering	control (1.0FTSW)/drought (0.2FTSW)
					GSM755191	IR77298-5-6-B-18 shoot treated with 0.5FTSW rep1	18_leaf05_1	shoot	IR77298-5-6-B-18	10 days before flowering	control (1.0FTSW)/drought (0.5FTSW)
					GSM755192	IR77298-5-6-B-18 shoot treated with 0.5FTSW rep2	18_leaf05_2	shoot	IR77298-5-6-B-18	10 days before flowering	control (1.0FTSW)/drought (0.5FTSW)
					GSM755193	IR77298-5-6-B-18 shoot treated with 0.5FTSW rep3	18_leaf05_3	shoot	IR77298-5-6-B-18	10 days before flowering	control (1.0FTSW)/drought (0.5FTSW)
					GSM755194	IR77298-5-6-B-11 shoot treated with 0.2FTSW rep1	11_leaf02_1	shoot	IR77298-5-6-B-11	10 days before flowering	control (1.0FTSW)/drought (0.2FTSW)
					GSM755195	IR77298-5-6-B-11 shoot treated with 0.2FTSW rep2	11_leaf02_2	shoot	IR77298-5-6-B-11	10 days before flowering	control (1.0FTSW)/drought (0.2FTSW)
					GSM755196	IR77298-5-6-B-11 shoot treated with 0.2FTSW rep3	11_leaf02_3	shoot	IR77298-5-6-B-11	10 days before flowering	control (1.0FTSW)/drought (0.2FTSW)
					GSM755197	IR77298-5-6-B-11 shoot treated with 0.5FTSW rep1	11_leaf05_1	shoot	IR77298-5-6-B-11	10 days before flowering	control (1.0FTSW)/drought (0.5FTSW)
					GSM755198	IR77298-5-6-B-11 shoot treated with 0.5FTSW rep2	11_leaf05_2	shoot	IR77298-5-6-B-11	10 days before flowering	control (1.0FTSW)/drought (0.5FTSW)
					GSM755199	IR77298-5-6-B-11 shoot treated with 0.5FTSW rep3	11_leaf05_3	shoot	IR77298-5-6-B-11	10 days before flowering	control (1.0FTSW)/drought (0.5FTSW)
					GSM755378	IR64 panicle treated with 0.2FTSW rep1	IR_panicle02_1	panicle	IR64	10 days before flowering	control (1.0FTSW)/drought (0.2FTSW)
					GSM755379	IR64 panicle treated with 0.2FTSW rep2	IR_panicle02_2	panicle	IR64	10 days before flowering	control (1.0FTSW)/drought (0.2FTSW)
					GSM755380	IR64 panicle treated with 0.2FTSW rep3	IR_panicle02_3	panicle	IR64	10 days before flowering	control (1.0FTSW)/drought (0.2FTSW)
					GSM755381	IR64 panicle treated with 0.5FTSW rep1	IR_panicle05_1	panicle	IR64	10 days before flowering	control (1.0FTSW)/drought (0.5FTSW)
					GSM755382	IR64 panicle treated with 0.5FTSW rep2	IR_panicle05_2	panicle	IR64	10 days before flowering	control (1.0FTSW)/drought (0.5FTSW)
					GSM755383	IR64 panicle treated with 0.5FTSW rep3	IR_panicle05_3	panicle	IR64	10 days before flowering	control (1.0FTSW)/drought (0.5FTSW)
					GSM755384	IR77298-14-1-2-B-10 panicle treated with 0.2FTSW rep1	10_panicle02_1	panicle	IR77298-14-1-2-B-10	10 days before flowering	control (1.0FTSW)/drought (0.2FTSW)
					GSM755385	IR77298-14-1-2-B-10 panicle treated with 0.2FTSW rep2	10_panicle02_2	panicle	IR77298-14-1-2-B-10	10 days before flowering	control (1.0FTSW)/drought (0.2FTSW)
					GSM755386	IR77298-14-1-2-B-10 panicle treated with 0.2FTSW rep3	10_panicle02_3	panicle	IR77298-14-1-2-B-10	10 days before flowering	control (1.0FTSW)/drought (0.2FTSW)
					GSM755387	IR77298-14-1-2-B-10 panicle treated with 0.5FTSW rep1	10_panicle05_1	panicle	IR77298-14-1-2-B-10	10 days before flowering	control (1.0FTSW)/drought (0.5FTSW)
					GSM755388	IR77298-14-1-2-B-10 panicle treated with 0.5FTSW rep2	10_panicle05_2	panicle	IR77298-14-1-2-B-10	10 days before flowering	control (1.0FTSW)/drought (0.5FTSW)
					GSM755389	IR77298-14-1-2-B-10 panicle treated with 0.5FTSW rep3	10_panicle05_3	panicle	IR77298-14-1-2-B-10	10 days before flowering	control (1.0FTSW)/drought (0.5FTSW)
					GSM755390	IR77298-14-1-2-B-13 panicle treated with 0.2FTSW rep1	13_panicle02_1	panicle	IR77298-14-1-2-B-13	10 days before flowering	control (1.0FTSW)/drought (0.2FTSW)
					GSM755391	IR77298-14-1-2-B-13 panicle treated with 0.2FTSW rep2	13_panicle02_2	panicle	IR77298-14-1-2-B-13	10 days before flowering	control (1.0FTSW)/drought (0.2FTSW)
					GSM755392	IR77298-14-1-2-B-13 panicle treated with 0.2FTSW rep3	13_panicle02_3	panicle	IR77298-14-1-2-B-13	10 days before flowering	control (1.0FTSW)/drought (0.2FTSW)
					GSM755393	IR77298-14-1-2-B-13 panicle treated with 0.5FTSW rep1	13_panicle05_1	panicle	IR77298-14-1-2-B-13	10 days before flowering	control (1.0FTSW)/drought (0.5FTSW)
					GSM755394	IR77298-14-1-2-B-13 panicle treated with 0.5FTSW rep2	13_panicle05_2	panicle	IR77298-14-1-2-B-13	10 days before flowering	control (1.0FTSW)/drought (0.5FTSW)
					GSM755395	IR77298-14-1-2-B-13 panicle treated with 0.5FTSW rep3	13_panicle05_3	panicle	IR77298-14-1-2-B-13	10 days before flowering	control (1.0FTSW)/drought (0.5FTSW)
					GSM755396	IR77298-5-6-B-18 panicle treated with 0.2FTSW rep1	18_panicle02_1	panicle	IR77298-5-6-B-18	10 days before flowering	control (1.0FTSW)/drought (0.2FTSW)
					GSM755397	IR77298-5-6-B-18 panicle treated with 0.2FTSW rep2	18_panicle02_2	panicle	IR77298-5-6-B-18	10 days before flowering	control (1.0FTSW)/drought (0.2FTSW)
					GSM755398	IR77298-5-6-B-18 panicle treated with 0.2FTSW rep3	18_panicle02_3	panicle	IR77298-5-6-B-18	10 days before flowering	control (1.0FTSW)/drought (0.2FTSW)
					GSM755399	IR77298-5-6-B-18 panicle treated with 0.5FTSW rep1	18_panicle05_1	panicle	IR77298-5-6-B-18	10 days before flowering	control (1.0FTSW)/drought (0.5FTSW)
					GSM755400	IR77298-5-6-B-18 panicle treated with 0.5FTSW rep2	18_panicle05_2	panicle	IR77298-5-6-B-18	10 days before flowering	control (1.0FTSW)/drought (0.5FTSW)
					GSM755401	IR77298-5-6-B-18 panicle treated with 0.5FTSW rep3	18_panicle05_3	panicle	IR77298-5-6-B-18	10 days before flowering	control (1.0FTSW)/drought (0.5FTSW)
					GSM755402	IR77298-5-6-B-11 panicle treated with 0.2FTSW rep1	11_panicle02_1	panicle	IR77298-5-6-B-11	10 days before flowering	control (1.0FTSW)/drought (0.2FTSW)
					GSM755403	IR77298-5-6-B-11 panicle treated with 0.2FTSW rep2	11_panicle02_2	panicle	IR77298-5-6-B-11	10 days before flowering	control (1.0FTSW)/drought (0.2FTSW)
					GSM755404	IR77298-5-6-B-11 panicle treated with 0.2FTSW rep3	11_panicle02_3	panicle	IR77298-5-6-B-11	10 days before flowering	control (1.0FTSW)/drought (0.2FTSW)
					GSM755405	IR77298-5-6-B-11 panicle treated with 0.5FTSW rep1	11_panicle05_1	panicle	IR77298-5-6-B-11	10 days before flowering	control (1.0FTSW)/drought (0.5FTSW)
					GSM755406	IR77298-5-6-B-11 panicle treated with 0.5FTSW rep2	11_panicle05_2	panicle	IR77298-5-6-B-11	10 days before flowering	control (1.0FTSW)/drought (0.5FTSW)
					GSM755407	IR77298-5-6-B-11 panicle treated with 0.5FTSW rep3	11_panicle05_3	panicle	IR77298-5-6-B-11	10 days before flowering	control (1.0FTSW)/drought (0.5FTSW)
					GSM755494	IR64 root treated with 0.2FTSW rep1	IR_root02_1	root	IR64	10 days before flowering	control (1.0FTSW)/drought (0.2FTSW)
					GSM755495	IR64 root treated with 0.2FTSW rep2	IR_root02_2	root	IR64	10 days before flowering	control (1.0FTSW)/drought (0.2FTSW)
					GSM755496	IR64 root treated with 0.2FTSW rep3	IR_root02_3	root	IR64	10 days before flowering	control (1.0FTSW)/drought (0.2FTSW)
					GSM755497	IR64 root treated with 0.5FTSW rep1	IR_root05_1	root	IR64	10 days before flowering	control (1.0FTSW)/drought (0.5FTSW)
					GSM755498	IR64 root treated with 0.5FTSW rep2	IR_root05_2	root	IR64	10 days before flowering	control (1.0FTSW)/drought (0.5FTSW)
					GSM755499	IR64 root treated with 0.5FTSW rep3	IR_root05_3	root	IR64	10 days before flowering	control (1.0FTSW)/drought (0.5FTSW)
					GSM755500	IR77298-14-1-2-B-10 root treated with 0.2FTSW rep1	10_root02_1	root	IR77298-14-1-2-B-10	10 days before flowering	control (1.0FTSW)/drought (0.2FTSW)
					GSM755501	IR77298-14-1-2-B-10 root treated with 0.2FTSW rep2	10_root02_2	root	IR77298-14-1-2-B-10	10 days before flowering	control (1.0FTSW)/drought (0.2FTSW)
					GSM755502	IR77298-14-1-2-B-10 root treated with 0.2FTSW rep3	10_root02_3	root	IR77298-14-1-2-B-10	10 days before flowering	control (1.0FTSW)/drought (0.2FTSW)
					GSM755503	IR77298-14-1-2-B-10 root treated with 0.5FTSW rep1	10_root05_1	root	IR77298-14-1-2-B-10	10 days before flowering	control (1.0FTSW)/drought (0.5FTSW)
					GSM755504	IR77298-14-1-2-B-10 root treated with 0.5FTSW rep2	10_root05_2	root	IR77298-14-1-2-B-10	10 days before flowering	control (1.0FTSW)/drought (0.5FTSW)
					GSM755505	IR77298-14-1-2-B-10 root treated with 0.5FTSW rep3	10_root05_3	root	IR77298-14-1-2-B-10	10 days before flowering	control (1.0FTSW)/drought (0.5FTSW)
					GSM755506	IR77298-14-1-2-B-13 root treated with 0.2FTSW rep1	13_root02_1	root	IR77298-14-1-2-B-13	10 days before flowering	control (1.0FTSW)/drought (0.2FTSW)
					GSM755507	IR77298-14-1-2-B-13 root treated with 0.2FTSW rep2	13_root02_2	root	IR77298-14-1-2-B-13	10 days before flowering	control (1.0FTSW)/drought (0.2FTSW)
					GSM755508	IR77298-14-1-2-B-13 root treated with 0.2FTSW rep3	13_root02_3	root	IR77298-14-1-2-B-13	10 days before flowering	control (1.0FTSW)/drought (0.2FTSW)
					GSM755509	IR77298-14-1-2-B-13 root treated with 0.5FTSW rep1	13_root05_1	root	IR77298-14-1-2-B-13	10 days before flowering	control (1.0FTSW)/drought (0.5FTSW)
					GSM755510	IR77298-14-1-2-B-13 root treated with 0.5FTSW rep2	13_root05_2	root	IR77298-14-1-2-B-13	10 days before flowering	control (1.0FTSW)/drought (0.5FTSW)
					GSM755511	IR77298-14-1-2-B-13 root treated with 0.5FTSW rep3	13_root05_3	root	IR77298-14-1-2-B-13	10 days before flowering	control (1.0FTSW)/drought (0.5FTSW)
					GSM755512	IR77298-5-6-B-18 root treated with 0.2FTSW rep1	18_root02_1	root	IR77298-5-6-B-18	10 days before flowering	control (1.0FTSW)/drought (0.2FTSW)
					GSM755513	IR77298-5-6-B-18 root treated with 0.2FTSW rep2	18_root02_2	root	IR77298-5-6-B-18	10 days before flowering	control (1.0FTSW)/drought (0.2FTSW)
					GSM755514	IR77298-5-6-B-18 root treated with 0.2FTSW rep3	18_root02_3	root	IR77298-5-6-B-18	10 days before flowering	control (1.0FTSW)/drought (0.2FTSW)
					GSM755515	IR77298-5-6-B-18 root treated with 0.5FTSW rep1	18_root05_1	root	IR77298-5-6-B-18	10 days before flowering	control (1.0FTSW)/drought (0.5FTSW)
					GSM755516	IR77298-5-6-B-18 root treated with 0.5FTSW rep2	18_root05_2	root	IR77298-5-6-B-18	10 days before flowering	control (1.0FTSW)/drought (0.5FTSW)
					GSM755517	IR77298-5-6-B-18 root treated with 0.5FTSW rep3	18_root05_3	root	IR77298-5-6-B-18	10 days before flowering	control (1.0FTSW)/drought (0.5FTSW)
					GSM755518	IR77298-5-6-B-11 root treated with 0.2FTSW rep1	11_root02_1	root	IR77298-5-6-B-11	10 days before flowering	control (1.0FTSW)/drought (0.2FTSW)
					GSM755519	IR77298-5-6-B-11 root treated with 0.2FTSW rep2	11_root02_2	root	IR77298-5-6-B-11	10 days before flowering	control (1.0FTSW)/drought (0.2FTSW)
					GSM755520	IR77298-5-6-B-11 root treated with 0.2FTSW rep3	11_root02_3	root	IR77298-5-6-B-11	10 days before flowering	control (1.0FTSW)/drought (0.2FTSW)
					GSM755521	IR77298-5-6-B-11 root treated with 0.5FTSW rep1	11_root05_1	root	IR77298-5-6-B-11	10 days before flowering	control (1.0FTSW)/drought (0.5FTSW)
					GSM755522	IR77298-5-6-B-11 root treated with 0.5FTSW rep2	11_root05_2	root	IR77298-5-6-B-11	10 days before flowering	control (1.0FTSW)/drought (0.5FTSW)
					GSM755523	IR77298-5-6-B-11 root treated with 0.5FTSW rep3	11_root05_3	root	IR77298-5-6-B-11	10 days before flowering	control (1.0FTSW)/drought (0.5FTSW)
	GPL15594	C	GSE38130	Gene expression profiling of acute drought response in leaf and root of rice	GSM935204	LeafD0h_1	Leaf at the onset of stress treatment	leaf	Nakdong	14-day-old seedlings	control
					GSM935205	LeafD0h_2	Leaf at the onset of stress treatment	leaf	Nakdong	14-day-old seedlings	control
					GSM935206	LeafD0.5h_1	Leaf after 30 minutes of stress treatment	leaf	Nakdong	14-day-old seedlings	drought
					GSM935207	LeafD0.5h_2	Leaf after 30 minutes of stress treatment	leaf	Nakdong	14-day-old seedlings	drought
					GSM935208	LeafD2h_1	Leaf after 2 hours of stress treatment	leaf	Nakdong	14-day-old seedlings	drought
					GSM935209	LeafD2h_2	Leaf after 2 hours of stress treatment	leaf	Nakdong	14-day-old seedlings	drought
					GSM935210	LeafD6h_1	Leaf after 6 hours of stress treatment	leaf	Nakdong	14-day-old seedlings	drought
					GSM935211	LeafD6h_2	Leaf after 6 hours of stress treatment	leaf	Nakdong	14-day-old seedlings	drought
					GSM935212	LeafD12h_1	Leaf after 12 hours of stress treatment	leaf	Nakdong	14-day-old seedlings	drought
					GSM935213	LeafD12h_2	Leaf after 12 hours of stress treatment	leaf	Nakdong	14-day-old seedlings	drought
					GSM935214	RootD0h_1	Root at the onset of stress treatment	root	Nakdong	14-day-old seedlings	control
					GSM935215	RootD0h_2	Root at the onset of stress treatment	root	Nakdong	14-day-old seedlings	control
					GSM935216	RootD0.5h_1	Root after 30 minutes of stress treatment	root	Nakdong	14-day-old seedlings	drought
					GSM935217	RootD0.5h_2	Root after 30 minutes of stress treatment	root	Nakdong	14-day-old seedlings	drought
					GSM935218	RootD2h_1	Root after 2 hours of stress treatment	root	Nakdong	14-day-old seedlings	drought
					GSM935219	RootD2h_2	Root after 2 hours of stress treatment	root	Nakdong	14-day-old seedlings	drought
					GSM935220	RootD6h_1	Root after 6 hours of stress treatment	root	Nakdong	14-day-old seedlings	drought
					GSM935221	RootD6h_2	Root after 6 hours of stress treatment	root	Nakdong	14-day-old seedlings	drought
					GSM935222	RootD12h_1	Root after 12 hours of stress treatment	root	Nakdong	14-day-old seedlings	drought
					GSM935223	RootD12h_2	Root after 12 hours of stress treatment	root	Nakdong	14-day-old seedlings	drought
	GPL7344	D	GSE14508	Gene expression in S1 panicles of Ubi1:AtJMT transgenic plants and drought-treated nontransgenic rice plants	GSM362291	NT S1_1	RNA from S1 panicle of nontrangenic (NT) rice plants_1	panicle	Nakdong	S1 panicles (less than 1.5 cm in length)	control
					GSM362292	Drought NT S1_1	RNA from S1 panicle of drought treated nontrangenic (NT) rice plants_1	panicle	Nakdong	S1 panicles (less than 1.5 cm in length)	drought
					GSM362293	NT S1_021407	RNA from S1 panicle of nontrangenic (NT) rice plants_1	panicle	Nakdong	S1 panicles (less than 1.5 cm in length)	control
					GSM362294	Ubi1:AtJMT S1_1	RNA from S1 panicle of Ubi1:AtJMT transgenic rice plants_1	panicle	Nakdong, Ubi1:AtJMT transgenic	S1 panicles (less than 1.5 cm in length)	control
					GSM362295	NT S1_2	RNA from S1 panicle of nontrangenic (NT) rice plants_2	panicle	Nakdong	S1 panicles (less than 1.5 cm in length)	control
					GSM362296	Ubi1:AtJMT S1_2	RNA from S1 panicle of Ubi1:AtJMT transgenic rice plants_2	panicle	Nakdong, Ubi1:AtJMT transgenic	S1 panicles (less than 1.5 cm in length)	control
					GSM362297	NT S1_3	RNA from S1 panicle of nontrangenic (NT) rice plants_3	panicle	Nakdong	S1 panicles (less than 1.5 cm in length)	control
					GSM362298	Ubi1:AtJMT S1_3	RNA from S1 panicle of Ubi1:AtJMT transgenic rice plants_3	panicle	Nakdong, Ubi1:AtJMT transgenic	S1 panicles (less than 1.5 cm in length)	control
					GSM362299	NtS121	RNA from S1 panicle of nontrangenic (NT) rice plants_1	panicle	Nakdong	S1 panicles (less than 1.5 cm in length)	control
					GSM362300	Drought NT S121	RNA from S1 panicle of nontrangenic (NT) rice plants_1	panicle	Nakdong	S1 panicles (less than 1.5 cm in length)	drought
					GSM362303	NtS13	RNA from S1 panicle of nontrangenic (NT) rice plants_2	panicle	Nakdong	S1 panicles (less than 1.5 cm in length)	control
					GSM362342	Drought NT S131	RNA from S1 panicle of nontrangenic (NT) rice plants_2	panicle	Nakdong	S1 panicles (less than 1.5 cm in length)	drought
	GPL7344	E	GSE31874	Expression analysis of abiotic stress-treated rice	GSM790485	NT_rep1_4	Non-treated	root	Nakdong	14d-old seedlings	control
					GSM790486	NT_rep2_4	Non-treated	root	Nakdong	14d-old seedlings	control
					GSM790487	Drought treated_rep1	Drought treated	root	Nakdong	14d-old seedlings	drought
					GSM790488	Drought treated_rep2	Drought treated	root	Nakdong	14d-old seedlings	drought
					GSM790493	ABA treated_rep1	ABA treated	root	Nakdong	S1 panicles (less than 1.5 cm in length)	control with ABA
					GSM790494	ABA treated_rep2	ABA treated	root	Nakdong	S1 panicles (less than 1.5 cm in length)	control with ABA
