# Supplementary material for: Reference genes for accurate gene expression analyses across different tissues, developmental stages and genotypes in rice for drought tolerance
Source: Rice (N Y). 2016 Jul 18;9:32. doi: 10.1186/s12284-016-0104-7 (PMC4949181; doi:10.1186/s12284-016-0104-7)
Supplement: Additional file 3: Table S2. — Weighted rank score of gene members of commonly used reference gene families. (XLSX 18 kb) [file 12284_2016_104_MOESM3_ESM.xlsx]

## Sheet: Sheet
	Table S2. Averaged WRS of ubiquitous genes in the 4 gene families.
	Gene product	LOC ID in MSU	Abbreviation	Reference	Rank					Averaged WRS
					A	B	C	D	E
					GPL2025 Affymetrix	GPL7252 Agilent	GPL15594 Nimblegen	GPL7344 Nimblegen
								Panicle	Root
	GAPDH	LOC_Os02g07490			3	4	4	5	2	42.6
		LOC_Os02g38920	GAPDH	1, 2	4	3	3	3	4	44.2
		LOC_Os03g03720			6	6	7	7	3	73.8
		LOC_Os04g38600			7	7	6	4	7	81.4
		LOC_Os04g40950	GAPDH	3	2	1	2	1	5	24.8
		LOC_Os06g45590			5	5	5	6	6	64.4
		LOC_Os08g03290	GAPDH	4, 5, 16, This study	1	2	1	2	1	16
	Actin	LOC_Os01g16414			5	2	6	7	6	60.2
		LOC_Os01g64630			6	7	1	8	3	66.6
		LOC_Os02g38340			12	10	10	12	13	141.6
		LOC_Os03g61970			7	8	5	2	4	76
		LOC_Os04g09860	ACT11	1, 2, 3	10	3	11	9	7	104.2
		LOC_Os05g01600			4	5	3	3	8	53.8
		LOC_Os05g36290		2	9	12	8	5	12	115.8
		LOC_Os08g03440			3	6	7	10	1	57.6
		LOC_Os08g04280		2	2	9	9	4	9	65
		LOC_Os08g28190	Actin1		8	4	12	11	11	104
		LOC_Os11g06390		6, 7, 8, This study	1	1	4	1	2	19
		LOC_Os12g06660			13	13	13	6	10	149.2
		LOC_Os12g44350			11	11	2	13	5	115.4
	Ubiquitin	LOC_Os01g09384			29	16	25	29	28	320
		LOC_Os01g22490	UBQ5	3, 9	8	6	5	5	13	91.4
		LOC_Os01g27990			4	8	13	20	10	101.8
		LOC_Os01g45400			14	25	15	23	15	213.8
		LOC_Os01g45420			10	19	8	31	17	175.6
		LOC_Os01g45430			13	22	15	23	15	200.8
		LOC_Os01g61500			9	11	6	14	3	109.8
		LOC_Os01g65450			12	7	17	12	9	142.2
		LOC_Os01g67950			30	24	20	11	14	297.6
		LOC_Os02g06640	UBQ10	3, This study	2	14	1	2	1	50.6
		LOC_Os02g09530			26	26	28	19	27	318.8
		LOC_Os02g38410			31	30	10	8	21	304.6
		LOC_Os03g13170		9, 10, 11, 12, This study	5	4	4	3	6	56.6
		LOC_Os03g15380			23	23	22	27	20	284.6
		LOC_Os03g31290			20	13	19	9	2	194.6
		LOC_Os04g40680			24	28	30	15	22	304.8
		LOC_Os04g53620		5, This study	6	10	2	4	4	72
		LOC_Os05g06770		This study	1	2	12	1	12	47.8
		LOC_Os05g28500			22	15	21	25	7	239.8
		LOC_Os05g38310			21	18	7	28	29	246
		LOC_Os05g51230			15	31	31	17	25	267.6
		LOC_Os06g03640			27	20	26	26	18	304.2
		LOC_Os06g44080			19	12	18	6	23	206.2
		LOC_Os08g08700			17	27	24	30	24	271.4
		LOC_Os08g19830		This study	3	1	3	22	8	61.2
		LOC_Os09g25320			7	3	9	7	5	78.4
		LOC_Os09g31031			25	17	27	16	11	266.8
		LOC_Os09g39980			18	9	11	13	26	192.6
		LOC_Os10g31790			16	5	23	10	31	195.4
		LOC_Os10g33620			28	21	29	21	30	326.2
		LOC_Os12g17840			11	29	14	18	19	203
	Cyclophilin	LOC_Os01g02080			23	22	23	19	15	268.4
		LOC_Os01g18210			17	16	14	12	19	199.4
		LOC_Os01g40050			5	3	8	18	12	86.6
		LOC_Os02g02890	Cyclophilin 2	4, 14, 15, 16, This study	1	6	7	1	1	35.2
		LOC_Os02g10970			7	14	3	16	8	108.4
		LOC_Os02g30624			4	2	13	3	16	74.2
		LOC_Os02g52360			19	19	19	22	14	233.2
		LOC_Os03g10400			3	9	12	13	9	87
		LOC_Os03g59700			9	11	2	9	2	95.4
		LOC_Os05g01270			13	15	9	4	5	138.4
		LOC_Os06g04000			14	8	1	5	7	116.6
		LOC_Os06g11320			20	17	20	21	18	239.6
		LOC_Os06g45910			11	10	5	15	4	119.6
		LOC_Os06g49470			21	23	22	10	11	241.8
		LOC_Os06g49480		This study	2	5	4	2	17	53.6
		LOC_Os07g08190			8	12	17	8	23	143
		LOC_Os07g29390		This study	6	1	10	6	3	66
		LOC_Os08g19610		13	18	18	15	7	6	190.2
		LOC_Os08g44330			12	13	6	17	13	147.6
		LOC_Os09g36670			16	21	18	11	22	215.2
		LOC_Os09g39780			15	7	16	20	21	181.8
		LOC_Os10g06630			22	20	21	23	10	253
		LOC_Os11g38990			10	4	11	14	20	128.2
	1Kim BR, Nam HY, Kim SU, Kim SI, Chang YJ (2003) Normalization of reverse transcription quantitative-PCR with housekeeping genes in rice. Biotechnol Lett 25:1869-1872
	2Narsai R, Ivanova A, Ng S, Whelan J (2010) Defining reference genes un Oryza sativa using organ, development, biotic and abiotic transcriptome datasets. BMC Plant Biol 10:56
	3Jain M, Nijhawan A, Tyagi AK, Khurana JP (2006) Validation of housekeeping genes as internal control for studying gene expression in rice by quantitative real-time PCR. Biochem Biophys Res Comm 345: 646-651
	4Gutjahr C, Banba M, Croset V, An K, Miyao A, An G, Hirochika H, Imaizumi-Anraku H, Paszkowski U (2008) Arbuscular mycorrhiza-specific signaling in rice transcends the common symbiosis signaling pathway. Plant Cell 10: 2989-3005
	5Jain (2009) Genome-wide identification of novel internal control genes for normalization of gene expression during various stages of development in rice. Plant Sci 176: 702-706
	6Zhang D, Chen L, Li D, Lv B, Chen Y, Yan X, Liang J (2014) OsRACK1is involved in abscisic acid- and H2O2-mediated signaling to regulate seed germination in rice (Oryza sativa, L.) PLoS One DOI: 10.1371/journal.pone.0097120
	7Satoh K, Kondoh H, De Leon TB, Macalalad RJA, Cabunagan RC, Cabauatan PQ, Mauleon R, Kikuchi S, Choi IR (2013) Gene expression responses to Rice tungro spherical virus in susceptible and resistant near-isogenic rice plants. Virus Res 171: 111-120
	8Zhang DP, Zhou Y, Yan XJ, Lin S, Xu WF, Baluska F, Wang YP, Xia YJ, Liang GH, Liang JS (2015) Rice G-protein subunits qPE9-1 and RGB1 play distinct roles in abscisic acid responses and drought adaptation. J Exp Bot 66: 6371-6384
	9Nguyen MX, Moon S, Jung KH (2013) Genome-wide expression analysis of rice aquaporin genes and development of a functional gene network mediated by aquaporin expression in roots. Planta 238: 669-681
	10Fang Y, Xie K, Xiong L (2014) Conserved miR164-targeted NAC genes negatively regulate drought resistance in rice. J Exp Bot 65: 2119-2135
	11Xu J, Liu C, Li M, Hu J, Zhu L, Zeng D, Yang Y, Peng Y, Ruan B, Guo L, Li H (2015) A rice DEAD-box RNA helicase protein, OsRH17, suppresses 16s ribosomal RNA maturation in Escherichia coli. Gene 555: 318-328
	12Zhiguo E, Zhang Y, Li T, Wang L, Zhao H (2015) Characterization of the ubiquitin-conjugating enzyme gene family in rice and evaluation of expression profiles under abiotic stress and hormone treatments. PLoS One 10(4): e122621
	13Moraes GP, Benitez LC, do Amaral MN, Vighi IL, Auler PA, da Maia LC, Bianchi VJ, Braga EJB (2015) Evaluation of reference genes for RT-qPCR studies in the leaves of rice seedlings under salt stress. Genet Molec Res 14: 2384-2398
	14Yang SY, Grenlund M, Jakobsen I, Grotemeyer MS, Rentsch D, Miyao A, Hirochika H, Kumar CS, Sundaresan V, Salamin N, Catausan S, Mattes N, Heuer S, Paszkowski U (2012) Nonredundant regulation of rice arbuscular mycorrhizal symbiosis by two members of the PHOSPHATE TRANSPORTER1 gene familiy. Plant Cell 24: 4236-4251
	15Campo S, Baldrich P, Messeguer J, Lalanne E, Coca M, San Segundo B (2014) Overexpression of a calcium-dependent protein kinase confers salt and droufht tolerance in rice by preventing membrane lipid peroxidation. Plant Physiol 165:688-704
	16Marcel S, Sawers R, Oakeley E, Angliker H, Paszkowski U (2010) Tissue-adapted invation strategies of the rice blast fungus Magnaporthe oryzae. Plant Cell 22:3177-3187
