# Supplementary material for: Reference genes for accurate gene expression analyses across different tissues, developmental stages and genotypes in rice for drought tolerance
Source: Rice (N Y). 2016 Jul 18;9:32. doi: 10.1186/s12284-016-0104-7 (PMC4949181; doi:10.1186/s12284-016-0104-7)
Supplement: Additional file 4: Table S3. — Primers information used in this study. (XLSX 9 kb) [file 12284_2016_104_MOESM4_ESM.xlsx]

## Sheet: Sheet1
	Table S3. Primers information used in this study.
	Gene family	MSU ID	Primer sequence
	GAPDH	LOC_Os08g03290	5'-AATGGCAAGCTTACGGGAATGT-3'
			5'-TGAGGCAGCCTTCTCGATTCTA-3'
	Actin	LOC_Os11g06390	5'-AGTGTCTGGATAGGAGGGTCCA-3'
			5'-TGCTACCTCATAAAGTGTAGGCGT-3'
	Ubiquitin	LOC_Os02g06640	5‘-GAGCCTCTGTTCGTCAAGTA-3‘
			5‘-ACTCGATGGTCCATTAAACC-3‘
		LOC_Os03g13170	5'-GTATCATCGAGCCGTCGCTTC-3'
			5'-CATAGCATTTGCGGCAGATCA-3'
		LOC_Os04g53620	5'-AATTCCAATCCTTTCTTGCCTC-3'
			5'-TGTCAATCGTATCGGAGAAC-3'
		LOC_Os05g06770	5'-AAGGTCACCAGGCTCAGGAAG-3'
			5'-GATCGAAGTGGTTGGCCATGAA-3'
		LOC_Os08g19830	5'-GTCACATTGTGCTGAGGACTTGA-3'
			5'-CACGCGTTTATTGACACGCAAA-3'
	Cyclophilin	LOC_Os02g02890	5‘-GTGGTGTTAGTCTTTTTATGAGTTCGT-3‘
			5‘-ACCAAACCATGGGCGATCT-3‘
		LOC_Os06g49480	5'-GTAAGGTGCTGTCTGGAATGGA-3'
			5'-GACAACTTTGCTCTTCGGTGAC-3'
		LOC_Os07g29390	5'-CCAACACGGATCAGTTACTCCA-3'
			5'-TGATGCCAATGCCTGTAGGTAG-3'
